# Supplementary material for: Prevalence, host range, and characterization of multiple Palo verde broom emaravirus genomes and eriophyid mites from Parkinsonia spp. in Arizona
Source: Virus Res. 2025 Oct 16;361:199643. doi: 10.1016/j.virusres.2025.199643 (PMC12596537; doi:10.1016/j.virusres.2025.199643)
Supplement: Supplementary file 2 [file mmc2.xlsx]

## Sheet: Table S1A
Table S1A: List, collection details, and high throughput sequencing summary of palo verde broom virus (PVBV) isolates analyzed in this study									Genome segments					Summary	Sequence k-mer coverage
							Total number of reads
S/No.	GenBank accession	Lab ID (s)	Host (common name)	Collection location	Collection date	Single or pooled	Pre-QC	Post-QC	RNA 1	RNA 2	RNA 3	RNA 4	RNA 5	Genome	RNA 1	RNA 2	RNA 3	RNA 4	RNA 5
1	Table S1B	19.73-11	Parkinsonia florida (blue palo verde)	Phoenix	2019-06-01	Single	79532122	79500902	Assembled	Assembled	Assembled	Assembled	Assembled	Complete	619.665	5165.55	15052.7	6995.65	7465.36
3	Table S1B	19.134-2	Parkinsonia florida (blue palo verde)	Tucson	2019-10-01	Single	79885218	79848980	Assembled	Assembled*	Assembled	Assembled	Assembled	Partial	6667	4.95043	122098	44737.1	36480.2
4	Table S1B	19.134-3	Parkinsonia florida (blue palo verde)	Tucson	2019-10-01	Single	80284016	80130782	Assembled	Assembled	Assembled	Assembled	Assembled	Complete	2989.65	14797.2	43218.9	17850.8	14099.6
5	Table S1B	21.101-2	Parkinsonia aculeata (Mexican palo verde)	Tucson	2021-08-01	Single	95109408	95086768	Assembled	Assembled	Assembled	Assembled	Assembled	Complete	679.271	7138.57	14188.2	11089.5	12248.1
6	Table S1B	21.101-4	Parkinsonia florida (blue palo verde)	Tucson	2021-08-01	Single	87869118	87867390	Assembled	Assembled	Assembled	Assembled	Assembled	Complete	1620.49	15163.7	76221.5	43504.4	30298.6
7	Table S1B	21.101-6	Parkinsonia florida (blue palo verde)	Tucson	2021-08-01	Single	86512356	86509812	Assembled	Amplified	Assembled	Assembled	Assembled	Complete	961.138	-	60098.9	51490.5	46962.7
8	Table S1B	21.101-8	Parkinsonia aculeata (Mexican palo verde)	Tucson	2021-08-01	Single	84969482	84967352	Assembled*	Amplified	Amplified	Amplified	Amplified	Partial	-	-	-	-	-
9	Table S1B	21.101-9	Parkinsonia florida (blue palo verde)	Tucson	2021-08-01	Single	83659978	83657894	NA	Amplified	Amplified	Amplified	Amplified	Partial	-	-	-	-	-
10	Table S1B	21.131-1	Parkinsonia florida (blue palo verde)	Tucson	2021-10-01	Pooled	84806724	84805008	Assembled**	Assembled	Assembled	Assembled	Assembled	Complete	309.923	492.018	7336.49	4237.25	4175.29
11	Table S1B	21.131-5	Parkinsonia florida (blue palo verde)	Tucson	2021-10-01	Pooled	79198306	79170520	Assembled**	Assembled	Assembled	Assembled	Assembled	Complete	8540.71	1.67391	66572.4	47740.8	14125.9
12	Table S1B	21.131-3	Parkinsonia aculeata (Mexican palo verde)	Tucson	2021-10-01	Single	84441904	84439564	NA	Amplified	Amplified	Amplified	Amplified	Partial	-	-	-	-	-
13	Table S1B	21.131-4	Parkinsonia aculeata (Mexican palo verde)	Tucson	2021-10-01	Single	-	-	NA	NA	Amplified	Amplified	Amplified	Partial	-	-	-	-	-
14	Table S1B	21.131-6	Parkinsonia aculeata (Mexican palo verde)	Tucson	2021-10-01	Single	77639120	77615538	Assembled*	NA	Amplified	Amplified	Amplified	Partial	-	-	-	-	-
15	Table S1B	21.131-7	Parkinsonia aculeata (Mexican palo verde)	Tucson	2021-10-01	Single	-	-	NA	NA	Amplified	Amplified	Amplified	Partial	-	-	-	-	-
16	Table S1B	21.131-9	Parkinsonia aculeata (Mexican palo verde)	Tucson	2021-10-01	Single	-	-	NA	NA	Amplified	Amplified	Amplified	Partial	-	-	-	-	-
17	Table S1B	21.131-13	Parkinsonia aculeata (Mexican palo verde)	Tucson	2021-10-01	Single	-	-	NA	NA	Amplified	Amplified	Amplified	Partial	-	-	-	-	-
18	Table S1B	23.27-1	Parkinsonia aculeata (Mexican palo verde)	Tucson	2023-09-01	Single	1108382834	1107766256	Assembled**	Assembled**	Assembled**	Assembled**	Assembled**	Complete	37.5555	29.3071	108.03	167.871	64.1218
19	Table S1B	23.27-2	Parkinsonia florida (blue palo verde)	Tucson	2023-09-01	Single	672146154	671752094	Assembled**	Assembled	Assembled	Assembled	Assembled	Complete	719.131	40.9499	17194.9	17540.5	7147.21
20	Table S1B	23.27-4	Parkinsonia florida (blue palo verde)	Tucson	2023-09-01	Single	512975256	512695498	Assembled**	Assembled**	Assembled**	Assembled**	Assembled**	Complete	670.559	6296.14	8511.72	3422.97	1796.44
21	Table S1B	23.27-5	Parkinsonia praecox(Sonoran palo verde)	Tucson	2023-09-01	Single	123145932	123076386	Assembled	Assembled	Assembled	Assembled	Assembled	Complete	203.626	1180.45	3690.11	1481.42	848.362
22	Table S1B	23.27-6	Parkinsonia x hybrid	Tucson	2023-10-01	Single	119340122	119265208	NA	NA	Amplified	NA	NA	Partial	-	-	-	-	-
23	Table S1B	23.27-9	Parkinsonia florida (blue palo verde)	Tucson	2023-10-01	Single	187952588	187864410	Assembled	NA	Assembled	Assembled	NA	Partial	33.8217	-	1034.88	952.485	-
24	Table S1B	23.27-11	Parkinsonia microphylla (foothills palo verde)	Tucson	2023-10-01	Single	176265546	176181666	Assembled	Assembled	Assembled	Assembled	Assembled	Complete	4.19572	24.8806	101.257	32.4179	11.729
25	Table S1B	23.27-13	Parkinsonia microphylla (foothills palo verde)	Tucson	2023-10-01	Pooled	196726096	196621856	Assembled	Assembled	Assembled	Assembled	Assembled	Complete	33.1259	4.42652	6.75241	135.718	54.3159
26	Table S1B	23.27-22	Parkinsonia florida (blue palo verde)	Marana	2023-10-01	Single	177390908	177296316	Assembled	Assembled	Assembled	Assembled	Assembled	Complete	39.678	40.9499	859.609	492.599	569.189
27	Table S1B	23.27-27	Parkinsonia x hybrid	Gilbert	2023-11-01	Single	115113468		NA	NA	Amplified	NA	NA	Partial	-	-	-	-	-
28	Table S1B	23.27-35	Parkinsonia x Desert Museum	Mesa	2023-11-01	Single	-	-	NA	NA	Amplified	Amplified	NA	Partial	-	-	-	-	-
29	Table S1B	23.27-42	Parkinsonia aculeata (Mexican palo verde)	Tucson	2023-11-01	Single	267308904	267308904	Assembled	Assembled	Assembled	Assembled	Assembled	Complete	362.989	1787.01	2205.39	1017.96	438.904
KEY
Near full-length segments assembled
**Two copies of near full-length segments assembled
Amplified
*Partial or fragment assembled
NA: Not assembled

## Sheet: Table S1B
Table S1B: Accession numbers of palo verde broom virus (PVBV) isolates from this study
Isolate	GenBank accession	Isolation_source	Host	Segment	Collected_by	Collection_date	Country
19.73-11_BPV1	PV943489	Leaves	Parkinsonia florida	RNA1	Ursula Schuch	2019	USA: Phoenix
19.134-2_BPV3	PV943490	Leaves	Parkinsonia florida	RNA1	Ursula Schuch	2019	USA: Tucson
19.134-3_BPV4	PV943491	Leaves	Parkinsonia florida	RNA1	Ursula Schuch	2019	USA: Tucson
21.101-2_MPV	PV943492	Leaves	Parkinsonia aculeata	RNA1	Ursula Schuch	2021	USA: Tucson
21.101-4_BPV	PV943493	Leaves	Parkinsonia florida	RNA1	Ursula Schuch	2021	USA: Tucson
21.101-6_BPV	PV943494	Leaves	Parkinsonia florida	RNA1	Ursula Schuch	2021	USA: Tucson
21.131-1A_BPV	PV943495	Leaves	Parkinsonia florida	RNA1	Raphael Adegbola	2021	USA: Tucson
21.131-1B_BPV	PV943496	Leaves	Parkinsonia florida	RNA1	Raphael Adegbola	2021	USA: Tucson
21.131-5A_BPV	PV943497	Leaves	Parkinsonia florida	RNA1	Raphael Adegbola	2021	USA: Tucson
21.131-5B_BPV	PV943498	Leaves	Parkinsonia florida	RNA1	Raphael Adegbola	2021	USA: Tucson
23.27-1A_MPV	PV943499	Leaves	Parkinsonia aculeata	RNA1	Ursula Schuch	2023	USA: Tucson
23.27-1B_MPV	PV943500	Leaves	Parkinsonia aculeata	RNA1	Ursula Schuch	2023	USA: Tucson
23.27-2A_BPV	PV943501	Leaves	Parkinsonia florida	RNA1	Ursula Schuch	2023	USA: Tucson
23.27-2B_BPV	PV943502	Leaves	Parkinsonia florida	RNA1	Ursula Schuch	2023	USA: Tucson
23.27-4A_BPV	PV943503	Leaves	Parkinsonia florida	RNA1	Ursula Schuch	2023	USA: Tucson
23.27-4B_BPV	PV943504	Leaves	Parkinsonia florida	RNA1	Ursula Schuch	2023	USA: Tucson
23.27-5_SPV	PV943505	Leaves	Parkinsonia praecox	RNA1	Ursula Schuch	2023	USA: Tucson
23.27-9_BPV	PV943506	Leaves	Parkinsonia florida	RNA1	Ursula Schuch	2023	USA: Tucson
23.27-11_FPV	PV943507	Leaves	Parkinsonia microphylla	RNA1	Ursula Schuch	2023	USA: Tucson
23.27-13_FPV	PV943508	Leaves	Parkinsonia microphylla	RNA1	Ursula Schuch	2023	USA: Tucson
23.27-22_BPV	PV943509	Leaves	Parkinsonia florida	RNA1	Ursula Schuch	2023	USA: Marana
23.27-42_MPV	PV943510	Leaves	Parkinsonia aculeata	RNA1	Ursula Schuch	2023	USA: Tucson
19.73-11_BPV1	PV943511	Leaves	Parkinsonia florida	RNA2	Ursula Schuch	2019	USA: Phoenix
19.134-2_BPV3	PV943512	Leaves	Parkinsonia florida	RNA2	Ursula Schuch	2019	USA: Tucson
19.134-3_BPV4	PV943513	Leaves	Parkinsonia florida	RNA2	Ursula Schuch	2019	USA: Tucson
21.101-2_MPV	PV943514	Leaves	Parkinsonia aculeata	RNA2	Ursula Schuch	2021	USA: Tucson
21.101-4_BPV	PV943515	Leaves	Parkinsonia florida	RNA2	Ursula Schuch	2021	USA: Tucson
21.101-6A_BPV	PV943516	Leaves	Parkinsonia florida	RNA2	Ursula Schuch	2021	USA: Tucson
21.101-6B_BPV	PV943517	Leaves	Parkinsonia florida	RNA2	Ursula Schuch	2021	USA: Tucson
21.101-8A_MPV	PV943518	Leaves	Parkinsonia aculeata	RNA2	Ursula Schuch	2021	USA: Tucson
21.101-8B_MPV	PV943519	Leaves	Parkinsonia aculeata	RNA2	Ursula Schuch	2021	USA: Tucson
21.131-1_BPV	PV943520	Leaves	Parkinsonia florida	RNA2	Raphael Adegbola	2021	USA: Tucson
21.131-3_MPV	PV943521	Leaves	Parkinsonia aculeata	RNA2	Raphael Adegbola	2021	USA: Tucson
23.27-1A_MPV	PV943522	Leaves	Parkinsonia aculeata	RNA2	Ursula Schuch	2023	USA: Tucson
23.27-1B_MPV	PV943523	Leaves	Parkinsonia aculeata	RNA2	Ursula Schuch	2023	USA: Tucson
23.27-2_BPV	PV943524	Leaves	Parkinsonia florida	RNA2	Ursula Schuch	2023	USA: Tucson
23.27-4A_BPV	PV943525	Leaves	Parkinsonia florida	RNA2	Ursula Schuch	2023	USA: Tucson
23.27-4B_BPV	PV943526	Leaves	Parkinsonia florida	RNA2	Ursula Schuch	2023	USA: Tucson
23.27-5_SPV	PV943527	Leaves	Parkinsonia praecox	RNA2	Ursula Schuch	2023	USA: Tucson
23.27-11_FPV	PV943528	Leaves	Parkinsonia microphylla	RNA2	Ursula Schuch	2023	USA: Tucson
23.27-13_FPV	PV943529	Leaves	Parkinsonia microphylla	RNA2	Ursula Schuch	2023	USA: Tucson
23.27-22_BPV	PV943530	Leaves	Parkinsonia florida	RNA2	Ursula Schuch	2023	USA: Marana
23.27-42	PV943531	Leaves	Parkinsonia aculeata	RNA2	Ursula Schuch	2023	USA: Tucson
19.73-11_BPV1	PV943532	Leaves	Parkinsonia florida	RNA3	Ursula Schuch	2019	USA: Phoenix
BPV2	PV943533	Leaves	Parkinsonia florida	RNA3	Ursula Schuch	2019	USA: Phoenix
19.134-2_BPV3	PV943534	Leaves	Parkinsonia florida	RNA3	Ursula Schuch	2019	USA: Tucson
19.134-3_BPV4	PV943535	Leaves	Parkinsonia florida	RNA3	Ursula Schuch	2019	USA: Tucson
21.101-2_MPV	PV943536	Leaves	Parkinsonia aculeata	RNA3	Ursula Schuch	2021	USA: Tucson
21.101-4_BPV	PV943537	Leaves	Parkinsonia florida	RNA3	Ursula Schuch	2021	USA: Tucson
21.101-6_BPV	PV943538	Leaves	Parkinsonia florida	RNA3	Ursula Schuch	2021	USA: Tucson
21.101-8_MPV	PV943539	Leaves	Parkinsonia aculeata	RNA3	Ursula Schuch	2021	USA: Tucson
21.101-9_BPV	PV943540	Leaves	Parkinsonia florida	RNA3	Ursula Schuch	2021	USA: Tucson
21.131-1_BPV	PV943541	Leaves	Parkinsonia florida	RNA3	Raphael Adegbola	2021	USA: Tucson
21.131-3_MPV	PV943542	Leaves	Parkinsonia aculeata	RNA3	Raphael Adegbola	2021	USA: Tucson
21.131-4_MPV	PV943543	Leaves	Parkinsonia aculeata	RNA3	Raphael Adegbola	2021	USA: Tucson
21.131-5_BPV	PV943544	Leaves	Parkinsonia florida	RNA3	Raphael Adegbola	2021	USA: Tucson
21.131-6_MPV	PV943545	Leaves	Parkinsonia aculeata	RNA3	Raphael Adegbola	2021	USA: Tucson
21.131-7_MPV	PV943546	Leaves	Parkinsonia aculeata	RNA3	Raphael Adegbola	2021	USA: Tucson
21.131-9_MPV	PV943547	Leaves	Parkinsonia aculeata	RNA3	Raphael Adegbola	2021	USA: Tucson
21.131-13_MPV	PV943548	Leaves	Parkinsonia aculeata	RNA3	Raphael Adegbola	2021	USA: Tucson
23.27-1A_MPV	PV943549	Leaves	Parkinsonia aculeata	RNA3	Ursula Schuch	2023	USA: Tucson
23.27-1B_MPV	PV943550	Leaves	Parkinsonia aculeata	RNA3	Ursula Schuch	2023	USA: Tucson
23.27-2_BPV	PV943551	Leaves	Parkinsonia florida	RNA3	Ursula Schuch	2023	USA: Tucson
23.27-4A_BPV	PV943552	Leaves	Parkinsonia florida	RNA3	Ursula Schuch	2023	USA: Tucson
23.27-4B_BPV	PV943553	Leaves	Parkinsonia florida	RNA3	Ursula Schuch	2023	USA: Tucson
23.27-5_SPV	PV943554	Leaves	Parkinsonia praecox	RNA3	Ursula Schuch	2023	USA: Tucson
23.27-6_HPV	PV943555	Leaves	P. x hybrid	RNA3	Ursula Schuch	2023	USA: Tucson
23.27-9_BPV	PV943556	Leaves	Parkinsonia florida	RNA3	Ursula Schuch	2023	USA: Tucson
23.27-11_FPV	PV943557	Leaves	Parkinsonia microphylla	RNA3	Ursula Schuch	2023	USA: Tucson
23.27-13_FPV	PV943558	Leaves	Parkinsonia microphylla	RNA3	Ursula Schuch	2023	USA: Tucson
23.27-22_BPV	PV943559	Leaves	Parkinsonia florida	RNA3	Ursula Schuch	2023	USA: Marana
23.27-27_HPV	PV943560	Leaves	P. x hybrid	RNA3	Ursula Schuch	2023	USA: Gilbert
23.27-35_DMPV	PV943561	Leaves	P. x Desert Museum	RNA3	Ursula Schuch	2023	USA: Mesa
23.27-42_MPV	PV943562	Leaves	Parkinsonia aculeata	RNA3	Ursula Schuch	2023	USA: Tucson
19.73-11_BPV1	PV943563	Leaves	Parkinsonia florida	RNA4	Ursula Schuch	2019	USA: Phoenix
19.134-2_BPV3	PV943564	Leaves	Parkinsonia florida	RNA4	Ursula Schuch	2019	USA: Tucson
19.134-3_BPV4	PV943565	Leaves	Parkinsonia florida	RNA4	Ursula Schuch	2019	USA: Tucson
21.101-2_MPV	PV943566	Leaves	Parkinsonia aculeata	RNA4	Ursula Schuch	2021	USA: Tucson
21.101-4_BPV	PV943567	Leaves	Parkinsonia florida	RNA4	Ursula Schuch	2021	USA: Tucson
21.101-6_BPV	PV943568	Leaves	Parkinsonia florida	RNA4	Ursula Schuch	2021	USA: Tucson
21.101-8A_MPV	PV943569	Leaves	Parkinsonia aculeata	RNA4	Ursula Schuch	2021	USA: Tucson
21.101-8B_MPV	PV943570	Leaves	Parkinsonia aculeata	RNA4	Ursula Schuch	2022	USA: Tucson
21.101-9_BPV	PV943571	Leaves	Parkinsonia florida	RNA4	Ursula Schuch	2021	USA: Tucson
21.131-1_BPV	PV943572	Leaves	Parkinsonia florida	RNA4	Raphael Adegbola	2021	USA: Tucson
21.131-3_MPV	PV943573	Leaves	Parkinsonia aculeata	RNA4	Raphael Adegbola	2021	USA: Tucson
21.131-4_MPV	PV943574	Leaves	Parkinsonia aculeata	RNA4	Raphael Adegbola	2021	USA: Tucson
21.131-5_BPV	PV943575	Leaves	Parkinsonia florida	RNA4	Raphael Adegbola	2021	USA: Tucson
21.131-6_MPV	PV943576	Leaves	Parkinsonia aculeata	RNA4	Raphael Adegbola	2021	USA: Tucson
21.131-7_MPV	PV943577	Leaves	Parkinsonia aculeata	RNA4	Raphael Adegbola	2021	USA: Tucson
21.131-9_MPV	PV943578	Leaves	Parkinsonia aculeata	RNA4	Raphael Adegbola	2021	USA: Tucson
21.131-13_MPV	PV943579	Leaves	Parkinsonia aculeata	RNA4	Raphael Adegbola	2021	USA: Tucson
23.27-1A_MPV	PV943580	Leaves	Parkinsonia aculeata	RNA4	Ursula Schuch	2023	USA: Tucson
23.27-1B_MPV	PV943581	Leaves	Parkinsonia aculeata	RNA4	Ursula Schuch	2023	USA: Tucson
23.27-2_BPV	PV943582	Leaves	Parkinsonia florida	RNA4	Ursula Schuch	2023	USA: Tucson
23.27-4A_BPV	PV943583	Leaves	Parkinsonia florida	RNA4	Ursula Schuch	2023	USA: Tucson
23.27-4B_BPV	PV943584	Leaves	Parkinsonia florida	RNA4	Ursula Schuch	2023	USA: Tucson
23.27-5_SPV	PV943585	Leaves	Parkinsonia praecox	RNA4	Ursula Schuch	2023	USA: Tucson
23.27-9_BPV	PV943586	Leaves	Parkinsonia florida	RNA4	Ursula Schuch	2023	USA: Tucson
23.27-11_FPV	PV943587	Leaves	Parkinsonia microphylla	RNA4	Ursula Schuch	2023	USA: Tucson
23.27-13_FPV	PV943588	Leaves	Parkinsonia microphylla	RNA4	Ursula Schuch	2023	USA: Tucson
23.27-22_BPV	PV943589	Leaves	Parkinsonia florida	RNA4	Ursula Schuch	2023	USA: Marana
23.27-42_MPV	PV943590	Leaves	Parkinsonia aculeata	RNA4	Ursula Schuch	2023	USA: Tucson
19.73-11_BPV1	PV943591	Leaves	Parkinsonia florida	RNA5	Ursula Schuch	2019	USA: Phoenix
19.134-2_BPV3	PV943592	Leaves	Parkinsonia florida	RNA5	Ursula Schuch	2019	USA: Tucson
19.134-3_BPV4	PV943593	Leaves	Parkinsonia florida	RNA5	Ursula Schuch	2019	USA: Tucson
21.101-2_MPV	PV943594	Leaves	Parkinsonia aculeata	RNA5	Ursula Schuch	2021	USA: Tucson
21.101-4_BPV	PV943595	Leaves	Parkinsonia florida	RNA5	Ursula Schuch	2021	USA: Tucson
21.101-6_BPV	PV943596	Leaves	Parkinsonia florida	RNA5	Ursula Schuch	2021	USA: Tucson
21.101-8A_MPV	PV943597	Leaves	Parkinsonia aculeata	RNA5	Ursula Schuch	2021	USA: Tucson
21.101-8B_MPV	PV943598	Leaves	Parkinsonia aculeata	RNA5	Ursula Schuch	2022	USA: Tucson
21.101-9_BPV	PV943599	Leaves	Parkinsonia florida	RNA5	Ursula Schuch	2021	USA: Tucson
21.131-3_MPV	PV943600	Leaves	Parkinsonia aculeata	RNA5	Raphael Adegbola	2021	USA: Tucson
21.131-4_MPV	PV943601	Leaves	Parkinsonia aculeata	RNA5	Raphael Adegbola	2021	USA: Tucson
21.131-5_BPV	PV943602	Leaves	Parkinsonia florida	RNA5	Raphael Adegbola	2021	USA: Tucson
21.131-6_MPV	PV943603	Leaves	Parkinsonia aculeata	RNA5	Raphael Adegbola	2021	USA: Tucson
21.131-7_MPV	PV943604	Leaves	Parkinsonia aculeata	RNA5	Raphael Adegbola	2021	USA: Tucson
21.131-9_MPV	PV943605	Leaves	Parkinsonia aculeata	RNA5	Raphael Adegbola	2021	USA: Tucson
21.131-13_MPV	PV943606	Leaves	Parkinsonia aculeata	RNA5	Raphael Adegbola	2021	USA: Tucson
23.27-1A_MPV	PV943607	Leaves	Parkinsonia aculeata	RNA5	Ursula Schuch	2023	USA: Tucson
23.27-1B_MPV	PV943608	Leaves	Parkinsonia aculeata	RNA5	Ursula Schuch	2023	USA: Tucson
23.27-2_BPV	PV943609	Leaves	Parkinsonia florida	RNA5	Ursula Schuch	2023	USA: Tucson
23.27-4A_BPV	PV943610	Leaves	Parkinsonia florida	RNA5	Ursula Schuch	2023	USA: Tucson
23.27-4B_BPV	PV943611	Leaves	Parkinsonia florida	RNA5	Ursula Schuch	2023	USA: Tucson
23.27-5_SPV	PV943612	Leaves	Parkinsonia praecox	RNA5	Ursula Schuch	2023	USA: Tucson
23.27-11_FPV	PV943613	Leaves	Parkinsonia microphylla	RNA5	Ursula Schuch	2023	USA: Tucson
23.27-13_FPV	PV943614	Leaves	Parkinsonia microphylla	RNA5	Ursula Schuch	2023	USA: Tucson
23.27-22_BPV	PV943615	Leaves	Parkinsonia florida	RNA5	Ursula Schuch	2023	USA: Marana
23.27-42_MPV	PV943616	Leaves	Parkinsonia aculeata	RNA5	Ursula Schuch	2023	USA: Tucson
